# Supplementary material for: Development and Validation of SNP and InDel Markers for Pod-Shattering Tolerance in Soybean
Source: Int J Mol Sci. 2022 Feb 21;23(4):2382. doi: 10.3390/ijms23042382 (PMC8880809; doi:10.3390/ijms23042382)
Supplement: Supplementary file 1 [file ijms-23-02382-s001.zip]

Archive with 1 entries (1 files):
- ijms-1571268-SI.pdf
